# Supplementary material for: Transcatheter edge-to-edge repair of both atrioventricular valves in congenitally corrected transposition of the great arteries: a case report
Source: Eur Heart J Case Rep. 2024 Jul 16;8(7):ytae348. doi: 10.1093/ehjcr/ytae348 (PMC11287376; doi:10.1093/ehjcr/ytae348)
Supplement: ytae348_Supplementary_Data [file ytae348_supplementary_data.zip]

Archive with 10 entries (10 files):
- Video_1.mp4
- Video_10.mp4
- Video_2.mp4
- Video_3.mp4
- Video_4.mp4
- Video_5.mp4
- Video_6.mp4
- Video_7.mp4
- Video_8.mp4
- Video_9.mp4
